# Supplementary material for: Safe and transparent introduction and evaluation of targeted axillary dissection in patients with node-positive breast cancer undergoing primary surgery: international consensus process
Source: BJS Open. 2025 Oct 30;9(6):zraf121. doi: 10.1093/bjsopen/zraf121 (PMC12574671; doi:10.1093/bjsopen/zraf121)
Supplement: zraf121_Supplementary_Data [file zraf121_supplementary_data.zip]

Archive with 2 entries (2 files):
- Supplementary_Material.docx
- TADPOLETOGETHERSurvey.pdf
